# Supplementary material for: Combined In Silico and In Vitro Analyses to Assess the Anticancer Potential of Thiazolidinedione–Thiosemicarbazone Hybrid Molecules
Source: Int J Mol Sci. 2023 Dec 15;24(24):17521. doi: 10.3390/ijms242417521 (PMC10743653; doi:10.3390/ijms242417521)
Supplement: Supplementary file 1 [file ijms-24-17521-s001.zip]

Archive with 1 entries (1 files):
- ijms-2721331-supplementary.pdf
